# Supplementary material for: Anataselike Grain Boundary Structure in Rutile Titanium Dioxide
Source: Nano Lett. 2021 Mar 31;21(7):2745–51. doi: 10.1021/acs.nanolett.0c04564 (PMC8155194; doi:10.1021/acs.nanolett.0c04564)
Supplement: Supplementary file 2 — nl0c04564_si_002.zip [file nl0c04564_si_002.zip]

Archive with 13 entries (12 files):
- TiO2-stoichiometric-A-star-96.cif
- __MACOSX/
- __MACOSX/._TiO2-stoichiometric-A-star-96.cif
- TiO2-O-rich-E-star.cif
- TiO2-stoichiometric-A-star.cif
- TiO2-stoichiometric-A.cif
- TiO2-O-rich-F.cif
- TiO2-O-rich-E.cif
- TiO2-Ti-rich-D.cif
- TiO2-stoichiometric-A-star-48.cif
- TiO2-Ti-rich-C.cif
- TiO2-Ti-rich-B.cif
- TiO2-Ti-rich-B-star.cif
