# Supplementary material for: Anataselike Grain Boundary Structure in Rutile Titanium Dioxide
Source: Nano Lett. 2021 Mar 31;21(7):2745–51. doi: 10.1021/acs.nanolett.0c04564 (PMC8155194; doi:10.1021/acs.nanolett.0c04564)
Supplement: Supplementary file 2 — nl0c04564_si_002.zip [file nl0c04564_si_002.zip › TiO2-Ti-rich-C.cif]

data_cif

_audit_creation_method             'generated by cabal'

_symmetry_space_group_name_H-M     'P1'
_symmetry_Int_Tables_number        1
_symmetry_cell_setting             triclinic

_cell_length_a                        22.1476
_cell_length_b                        13.5465
_cell_length_c                         6.5635
_cell_angle_alpha                     90.0000
_cell_angle_beta                      90.0000
_cell_angle_gamma                     90.0000
loop_
_atom_site_label
_atom_site_fract_x
_atom_site_fract_y
_atom_site_fract_z
_atom_site_occupancy
    O  0.61110  0.88490  0.56901  1.00000
    O  0.95652  0.96581  0.96361  1.00000
    O  0.95650  0.96559  0.56278  1.00000
    O  0.94317  0.32112  0.76090  1.00000
    O  0.94242  0.82104  0.26438  1.00000
    O  0.91297  0.29659  0.26841  1.00000
    O  0.91250  0.79363  0.75982  1.00000
    O  0.89550  0.65332  0.45585  1.00000
    O  0.89579  0.65668  0.06244  1.00000
    O  0.89604  0.15662  0.96063  1.00000
    O  0.89535  0.15569  0.56553  1.00000
    O  0.87628  0.51116  0.77316  1.00000
    O  0.87614  0.01266  0.26123  1.00000
    O  0.84602  0.48867  0.24972  1.00000
    O  0.84613  0.98714  0.76184  1.00000
    O  0.82689  0.84410  0.45745  1.00000
    O  0.82619  0.84321  0.06238  1.00000
    O  0.82644  0.34311  0.96047  1.00000
    O  0.82675  0.34648  0.56709  1.00000
    O  0.80928  0.70320  0.75454  1.00000
    O  0.80975  0.20619  0.26318  1.00000
    O  0.77906  0.67865  0.26192  1.00000
    O  0.77984  0.17876  0.75841  1.00000
    O  0.76574  0.03418  0.46023  1.00000
    O  0.76578  0.03399  0.05941  1.00000
    O  0.75908  0.53380  0.96101  1.00000
    O  0.76996  0.53492  0.56317  1.00000
    O  0.74348  0.89491  0.75651  1.00000
    O  0.74277  0.39372  0.26448  1.00000
    O  0.70027  0.86845  0.26424  1.00000
    O  0.70066  0.36840  0.76022  1.00000
    O  0.68797  0.21505  0.45358  1.00000
    O  0.68837  0.21428  0.06076  1.00000
    O  0.69627  0.72316  0.95172  1.00000
    O  0.68213  0.71844  0.57411  1.00000
    O  0.67484  0.07959  0.76076  1.00000
    O  0.67646  0.58220  0.29748  1.00000
    O  0.66023  0.05413  0.25888  1.00000
    O  0.61109  0.37525  0.45000  1.00000
    O  0.96314  0.46591  0.06177  1.00000
    O  0.61111  0.37540  0.06282  1.00000
    O  0.61111  0.87258  0.94838  1.00000
    O  0.66075  0.54235  0.70264  1.00000
    O  0.61111  0.23357  0.75596  1.00000
    O  0.61111  0.74578  0.26691  1.00000
    O  0.02188  0.13128  0.75838  1.00000
    O  0.02138  0.63132  0.26242  1.00000
    O  0.97875  0.10486  0.26640  1.00000
    O  0.97950  0.60605  0.75844  1.00000
    O  0.95229  0.46485  0.45967  1.00000
    O  0.26996  0.46471  0.45923  1.00000
    O  0.26574  0.96545  0.56219  1.00000
    O  0.26579  0.96565  0.96299  1.00000
    O  0.27907  0.32099  0.76049  1.00000
    O  0.27984  0.82089  0.26401  1.00000
    O  0.30929  0.29643  0.26788  1.00000
    O  0.30975  0.79347  0.75923  1.00000
    O  0.32646  0.65653  0.06194  1.00000
    O  0.32677  0.65316  0.45533  1.00000
    O  0.32692  0.15554  0.56496  1.00000
    O  0.32621  0.15644  0.96003  1.00000
    O  0.34599  0.51100  0.77267  1.00000
    O  0.34615  0.01249  0.26057  1.00000
    O  0.37624  0.48851  0.24925  1.00000
    O  0.37615  0.98699  0.76118  1.00000
    O  0.39605  0.84303  0.06179  1.00000
    O  0.39537  0.84395  0.45687  1.00000
    O  0.39552  0.34633  0.56658  1.00000
    O  0.39581  0.34297  0.95997  1.00000
    O  0.41298  0.70305  0.75402  1.00000
    O  0.41251  0.20604  0.26258  1.00000
    O  0.44319  0.67852  0.26151  1.00000
    O  0.44242  0.17861  0.75805  1.00000
    O  0.45654  0.03384  0.05878  1.00000
    O  0.45650  0.03407  0.45964  1.00000
    O  0.45229  0.53478  0.56275  1.00000
    O  0.46315  0.53370  0.96063  1.00000
    O  0.47877  0.89478  0.75600  1.00000
    O  0.47948  0.39361  0.26400  1.00000
    O  0.52188  0.86835  0.26403  1.00000
    O  0.52148  0.36833  0.76009  1.00000
    O  0.53390  0.21413  0.06045  1.00000
    O  0.53425  0.21500  0.45328  1.00000
    O  0.54010  0.71836  0.57390  1.00000
    O  0.52599  0.72304  0.95147  1.00000
    O  0.54743  0.07951  0.75967  1.00000
    O  0.54580  0.58214  0.29722  1.00000
    O  0.56205  0.05399  0.25856  1.00000
    O  0.56146  0.54224  0.70233  1.00000
    O  0.20030  0.13119  0.75815  1.00000
    O  0.20079  0.63124  0.26230  1.00000
    O  0.24351  0.10472  0.26589  1.00000
    O  0.24275  0.60594  0.75796  1.00000
    O  0.25909  0.46581  0.06138  1.00000
    O  0.16075  0.45722  0.31973  1.00000
    O  0.18797  0.78466  0.56888  1.00000
    O  0.18836  0.78542  0.96170  1.00000
    O  0.19629  0.27643  0.07067  1.00000
    O  0.18216  0.28116  0.44830  1.00000
    O  0.17485  0.92010  0.26162  1.00000
    O  0.17645  0.41740  0.72486  1.00000
    O  0.16023  0.94550  0.76360  1.00000
    O  0.11110  0.62446  0.57254  1.00000
    O  0.11112  0.62429  0.95983  1.00000
    O  0.11111  0.12704  0.07402  1.00000
    O  0.11111  0.11475  0.45332  1.00000
    O  0.11112  0.76607  0.26655  1.00000
    O  0.11112  0.25386  0.75544  1.00000
    O  0.03392  0.78557  0.96201  1.00000
    O  0.03426  0.78470  0.56919  1.00000
    O  0.04008  0.28124  0.44852  1.00000
    O  0.02598  0.27655  0.07092  1.00000
    O  0.04743  0.92017  0.26272  1.00000
    O  0.04581  0.41746  0.72513  1.00000
    O  0.06205  0.94563  0.76392  1.00000
    O  0.06146  0.45734  0.32008  1.00000
   Ti  0.23753  0.87795  0.76225  1.00000
   Ti  0.22840  0.38111  0.26085  1.00000
   Ti  0.25523  0.46074  0.75093  1.00000
   Ti  0.25647  0.95866  0.26204  1.00000
   Ti  0.30526  0.05684  0.76199  1.00000
   Ti  0.30344  0.55545  0.25721  1.00000
   Ti  0.33302  0.65221  0.75947  1.00000
   Ti  0.33087  0.15677  0.26241  1.00000
   Ti  0.35886  0.25272  0.76185  1.00000
   Ti  0.36340  0.74678  0.26004  1.00000
   Ti  0.39143  0.84269  0.75941  1.00000
   Ti  0.38920  0.34732  0.26244  1.00000
   Ti  0.41879  0.44406  0.76474  1.00000
   Ti  0.41706  0.94261  0.25981  1.00000
   Ti  0.46583  0.04086  0.75965  1.00000
   Ti  0.46704  0.53879  0.27105  1.00000
   Ti  0.49383  0.61839  0.76118  1.00000
   Ti  0.48475  0.12156  0.25955  1.00000
   Ti  0.52090  0.23737  0.75638  1.00000
   Ti  0.52405  0.73608  0.24102  1.00000
   Ti  0.54863  0.82752  0.76179  1.00000
   Ti  0.55058  0.32430  0.25118  1.00000
   Ti  0.02403  0.26356  0.78134  1.00000
   Ti  0.04862  0.17209  0.26061  1.00000
   Ti  0.05059  0.67537  0.77126  1.00000
   Ti  0.20133  0.76219  0.26578  1.00000
   Ti  0.19821  0.26346  0.78105  1.00000
   Ti  0.17364  0.17199  0.26038  1.00000
   Ti  0.17165  0.67528  0.77101  1.00000
   Ti  0.11111  0.58420  0.28092  1.00000
   Ti  0.11110  0.09278  0.74801  1.00000
   Ti  0.02091  0.76227  0.26606  1.00000
   Ti  0.98473  0.87811  0.76285  1.00000
   Ti  0.99380  0.38120  0.26120  1.00000
   Ti  0.96706  0.46085  0.75131  1.00000
   Ti  0.96583  0.95879  0.26275  1.00000
   Ti  0.91703  0.05702  0.76261  1.00000
   Ti  0.91885  0.55564  0.25769  1.00000
   Ti  0.88922  0.65242  0.75999  1.00000
   Ti  0.89139  0.15697  0.26301  1.00000
   Ti  0.86338  0.25285  0.76238  1.00000
   Ti  0.85883  0.74692  0.26057  1.00000
   Ti  0.83081  0.84285  0.76002  1.00000
   Ti  0.83303  0.34750  0.26297  1.00000
   Ti  0.80352  0.44425  0.76523  1.00000
   Ti  0.80525  0.94282  0.26044  1.00000
   Ti  0.75647  0.04098  0.76036  1.00000
   Ti  0.75524  0.53889  0.27144  1.00000
   Ti  0.72838  0.61847  0.76151  1.00000
   Ti  0.73753  0.12170  0.26016  1.00000
   Ti  0.70133  0.23746  0.75667  1.00000
   Ti  0.69819  0.73618  0.24131  1.00000
   Ti  0.67362  0.82760  0.76203  1.00000
   Ti  0.67166  0.32439  0.25144  1.00000
   Ti  0.61109  0.90691  0.27444  1.00000
   Ti  0.11112  0.38271  0.52358  1.00000
   Ti  0.11109  0.87479  0.53606  1.00000
   Ti  0.61109  0.12489  0.48646  1.00000
   Ti  0.61110  0.41538  0.74139  1.00000
   Ti  0.61119  0.12353  0.02723  1.00000
   Ti  0.11118  0.87615  0.99510  1.00000
   Ti  0.61112  0.61686  0.49873  1.00000
